# Supplementary material for: The encephalomyocarditis virus Leader promotes the release of virions inside extracellular vesicles via the induction of secretory autophagy
Source: Nat Commun. 2022 Jun 24;13:3625. doi: 10.1038/s41467-022-31181-y (PMC9232559; doi:10.1038/s41467-022-31181-y)
Supplement: Supplementary file 4 — Source Data [file 41467_2022_31181_MOESM4_ESM.xlsx]

## Sheet: Figure 1A
Intracellular virus titers log CCID50/ml
	EMCV-Wt				EMCV-LZn
hpi	n=1	n=2	n=3		n=1	n=2	n=3
T=4	4.5	4.57054	4.55991		4.39	4.10037	5.02938
T=5	4.91	4.69984	6.54033		4.62	5.67025	6.30963
T=6	6.74	7.0607	7.14922		5.5	7.02119	6.38021
T=7	8.02119	8.54033	8.02938		6.62	7.36922	6.55991
T=8	7.84	7.92993	8.14922		6.8	7.54033	6.80003
T=9					6.67	7.63043	6.68753
T=10					6.84	7.28103	6.80686
T=12						7.28103	6.57749

## Sheet: Figure 1B
Extracellular virus titers log CCID50/ml
	EMCV-Wt				EMCV-LZn
hpi	n=1	n=2	n=3		n=1	n=2	n=3
T=4	3.67	4.0086	2.93802		3.79	3.52892	3.52763
T=5	4.03	3.65992	2.93802		4.39	3.61909	3.52763
T=6	4.55	4.30963	4.20951		4.62	3.61909	3.51055
T=7	6.49	6.40993	6.20951		3.75	4.14922	3.63043
T=8	7.19	6.67025			3.75	4.66932	3.74974
T=9					4.53	5.53908	3.85914
T=10					4.22	5.19033	3.64934
T=12						5.80889	4.4609

## Sheet: Figure 1C
Fold change EV-enclosed virus titers EMCV-LZn vs. EMCV-Wt 8 hpi
	100K EV			10K EV
	EMCV-Wt (set to 1)	EMCV-LZn		EMCV-Wt (set to 1)	EMCV-LZn
n=1	1	0.02		1	not detected
n=2	1	0.04		1	not detected
n=3	1	0.04		1	not detected
n=4	1	0.02
n=5	1	0.01

## Sheet: Figure 2A
			Upper panel									Middle panel										Lower panel
			a-CD9									a-CD63										a-Flotillin
							Lane identification									Lane identification												Lane identification
blot in figure							1	mock 100K EV								1	mock 100K EV			blot in figure								1	mock 100K EV
							2	EMCV-Wt 100K EV								2	EMCV-Wt 100K EV											2	EMCV-Wt 100K EV
							3	EMCV-LZn 100K EV								3	EMCV-LZn 100K EV											3	EMCV-LZn 100K EV
							4	mock 10K EV								4	mock 10K EV											4	mock 10K EV
							5	EMCV-Wt 10K EV								5	EMCV-Wt 10K EV											5	EMCV-Wt 10K EV
							6	EMCV-LZn 10K EV								6	EMCV-LZn 10K EV											6	EMCV-LZn 10K EV
							L	protein ladder								L	protein ladder											L	protein ladder
overlay protein ladder																				overlay protein ladder

## Sheet: Figure 2B
Fraction of total EV release constituted by 10K EVs
	Mock	EMCV-Wt	EMCV-LZn
n=1	0.114373	0.549	0.023
n=2	0.242113	0.65067	0.1136
n=3	0.135487	0.507461	0.230864

## Sheet: Figure 2C
EV-counts
hpi	Mock	EMCV-Wt	EMCV-LZn
4	11347	23130	16974
5	15299	14475	17130
6	18871	24930	24350
7	25829	34757	22637
8	20039	52942	28023
9	15967		22611
10	38484		32961
12	30694		34548

## Sheet: Figure 2D
EV-counts 8 hpi
	Mock	EMCV-Wt	EMCV-LZn
n=1	17685	91733	36781
n=2	20039	52942	28023
n=3	17774	73945	16057

## Sheet: Figure 2F
% FSC-high EV
hpi	Mock	EMCV-Wt	EMCV-LZn
4	15.26	20.87	19.3
5	18.6	17.67	17.93
6	18.03	19.58	19.65
7	16.81	32.68	20.45
8	16.06	37.64	18.96
9	18.35		18.19
10	15.72		18.34
12	17.07		18.94

## Sheet: Figure 2G
% FSC-high EV 8 hpi
	Mock	EMCV-Wt	EMCV-LZn
n=1	19.4	41.5	19.4
n=2	16.06	37.64	18.96
n=3	37.31	53.79	30
n=4	11.12	51.24	20.64

## Sheet: Figure 3B
GO term Cellular component	Fold enrichment
ERGIC membrane	42.55
COPII-coated ER-to-Golgi transport vesicle	29.88
Secretory granule membrane	15.3
Golgi membrane	7.85
Extracellular exosome	6.47
Anchoring junction	6.17
Endoplasmic reticulum	3.52

[truncated: 25 more sheets: Figure 3D, Figure 3F, Figure 3G, Figure 3H, Figure 4A, Figure 4C, Figure 4D, Figure 5A, Figure 5B, Figure 5C, Figure 5D, Figure 6A, Figure 6B, Figure 6C, Figure 6D, Suppl Figure 1B, Suppl Figure 2A, Suppl Figure 2B, Suppl Figure 3A, Suppl Figure 3B …]
